# Supplementary material for: High-Throughput in situ Root Image Segmentation Based on the Improved DeepLabv3+ Method
Source: Front Plant Sci. 2020 Oct 19;11:576791. doi: 10.3389/fpls.2020.576791 (PMC7604297; doi:10.3389/fpls.2020.576791)
Supplement: Supplementary file 2 [file Table_1.XLSX]

## Sheet: result
Additional file 1: Table S1 The results of WinRHIZO Tron MF analysis of 161 segmented root images
	Length(cm)					ProjArea(cm2)					SurfArea(cm2)					AvgDiam(mm)					RootVolume(cm3)
	AUTO	MANUAL	A/M（%）			A	M	A/M（%）			A	M	A/M（%）			A	M	A/M（%）			A	M	A/M（%）
9-1	56.107	46.9781	119.432		9-1	1.7163	2.6417	64.9695		9-1	5.3918	8.299	64.9693		2-91	0.3666	0.2338	156.801		7-1	0.082	0.13	63.0769
7-1	93.3188	89.2535	104.555		7-1	3.1169	3.6003	86.5733		7-1	9.7921	11.3106	86.5745		2-93	0.3497	0.234	149.444		9-1	0.041	0.133	30.8271
16-1	101.329	95.6579	105.929		9-4	2.1808	4.4141	49.4053		9-4	6.8513	13.8674	49.4058		2-85	0.3553	0.2369	149.979		7-3	0.075	0.179	41.8994
9-4	70.0229	96.1233	72.847		7-3	3.5734	5.1347	69.5932		7-3	11.2263	16.131	69.5946		2-89	0.3748	0.2398	156.297		9-4	0.053	0.184	28.8043
7-3	133.463	136.672	97.652		16-1	3.9831	5.1586	77.2128		16-1	12.5132	16.2061	77.2129		2-87	0.3433	0.2542	135.051		7-5	0.128	0.206	62.1359
16-9	153.938	145.069	106.114		9-5	4.5431	6.3291	71.7811		9-5	14.2724	19.8834	71.7805		2-97	0.3517	0.2586	136.002		9-9	0.105	0.21	50
9-5	156.502	156.283	100.14		16-9	4.9731	6.3996	77.7095		16-9	15.6235	20.105	77.7095		2-99	0.315	0.2597	121.294		7-8	0.122	0.211	57.8199
4-1	160.315	162.323	98.763		7-5	6.1176	6.7592	90.5078		7-5	19.2191	21.2347	90.508		2-103	0.3493	0.2674	130.628		7-6	0.101	0.214	47.1963
2-1	181.707	176.412	103.001		9-9	5.3522	6.9196	77.3484		9-9	16.8143	21.7387	77.3473		2-101	0.3442	0.2686	128.146		9-17	0.186	0.219	84.9315
16-3	192.997	179.208	107.695		7-8	5.729	6.9964	81.885		7-8	17.9983	21.9798	81.8856		2-67	0.3748	0.2785	134.578		9-11	0.147	0.225	65.3333
9-8	169.177	189.284	89.3777		7-6	5.4221	7.0399	77.0196		7-6	17.0342	22.1164	77.0207		4-25	0.2783	0.2787	99.8565		9-14	0.162	0.225	72
7-5	228.867	200.307	114.258		2-1	7.3399	7.0438	104.204		2-1	23.059	22.1287	104.204		2-23	0.2574	0.2821	91.2442		16-1	0.123	0.231	53.2468
9-9	213.279	205.665	103.702		9-11	6.4692	7.0662	91.5513		9-11	20.3236	22.1991	91.5515		4-27	0.2354	0.2855	82.4518		9-5	0.104	0.244	42.623
9-11	224.134	207.371	108.083		4-1	5.605	7.1112	78.8193		4-1	17.6087	22.3406	78.8193		4-21	0.2777	0.2863	96.9962		4-21	0.18	0.247	72.8745
7-6	227.801	213.578	106.659		9-17	7.4576	7.2259	103.207		9-17	23.4288	22.7007	103.207		2-27	0.3041	0.2915	104.322		2-1	0.233	0.251	92.8287
10-1	146.782	214.178	68.5329		9-8	5.055	7.2555	69.6713		9-8	15.8809	22.7939	69.6717		2-29	0.2062	0.2918	70.6648		7-26	0.093	0.252	36.9048
7-8	211.676	219.839	96.287		9-14	6.8263	7.5069	90.9337		9-14	21.4456	23.5835	90.9348		2-19	0.3197	0.2962	107.934		4-25	0.189	0.252	75
9-17	235.127	221.533	106.136		9-20	7.4655	7.954	93.8584		9-20	23.4535	24.9883	93.8579		2-21	0.3478	0.2977	116.829		9-20	0.163	0.255	63.9216
2-2	154.504	221.931	69.6182		7-26	5.1263	8.1252	63.0914		7-26	16.1048	25.5261	63.0915		4-23	0.2497	0.2991	83.4838		16-9	0.126	0.258	48.8372
9-14	226.321	225.316	100.446		2-2	5.7639	8.4725	68.0307		2-2	18.1077	26.6172	68.0301		4-7	0.261	0.3025	86.281		9-8	0.119	0.26	45.7692
4-2	193.641	226.224	85.597		10-1	4.9485	8.5052	58.1821		10-1	15.5462	26.7199	58.1821		2-17	0.2537	0.3027	83.8124		4-1	0.154	0.266	57.8947
7-10	215.829	230.723	93.5447		7-28	6.2446	8.7867	71.0688		7-28	19.618	27.6041	71.0692		16-87	0.3534	0.3027	116.749		7-28	0.119	0.271	43.9114
9-20	269.131	237.544	113.297		9-23	7.3244	8.8087	83.1496		9-23	23.0102	27.6733	83.1495		4-17	0.2461	0.3029	81.2479		4-27	0.138	0.276	50
7-26	221.495	246.933	89.6983		4-21	8.2636	9.0608	91.2017		4-21	25.9608	28.4654	91.2012		4-19	0.2541	0.3029	83.8891		4-23	0.147	0.277	53.0686
7-18	212.091	247.097	85.8332		7-22	5.17	9.2108	56.1298		7-22	16.2422	28.9366	56.1303		2-57	0.3537	0.3047	116.081		4-19	0.145	0.28	51.7857
7-16	232.66	248.565	93.6014		4-19	7.2762	9.2555	78.6149		4-19	22.8589	29.0769	78.6153		4-29	0.2373	0.3092	76.7464		9-23	0.151	0.281	53.7367
7-20	218.785	249.516	87.6835		7-20	5.9102	9.2584	63.8361		7-20	18.5674	29.0863	63.8356		2-25	0.3365	0.3094	108.759		4-17	0.137	0.283	48.4099
7-12	215.475	249.91	86.2211		7-30	6.9864	9.2772	75.3072		7-30	21.9483	29.1451	75.307		2-69	0.3198	0.3095	103.328		7-30	0.138	0.284	48.5915
7-22	211.94	250.253	84.6902		7-18	5.8579	9.2939	63.0295		7-18	18.4032	29.1976	63.0298		16-49	0.3977	0.311	127.878		4-7	0.154	0.284	54.2254
7-24	219.375	261.372	83.9321		16-3	6.0311	9.334	64.6143		16-3	18.9472	29.3235	64.6144		16-83	0.3379	0.3113	108.545		4-29	0.147	0.288	51.0417
7-28	256.751	261.869	98.0454		4-2	7.5704	9.3354	81.0935		4-2	23.783	29.3281	81.0929		4-11	0.2995	0.3128	95.7481		4-11	0.206	0.291	70.7904
2-3	241.148	267.221	90.2429		9-26	8.021	9.3425	85.855		9-26	25.1986	29.3503	85.8547		16-51	0.4462	0.3129	142.601		4-13	0.151	0.292	51.7123
9-23	278.304	267.645	103.983		4-17	7.0899	9.3788	75.595		4-17	22.2735	29.4644	75.5946		10-12	0.3133	0.3143	99.6818		10-3	0.18	0.295	61.0169
4-5	274.271	277.298	98.9084		7-10	5.9526	9.4278	63.1388		7-10	18.7008	29.6184	63.1391		4-13	0.2585	0.315	82.0635		2-2	0.169	0.302	55.9603
16-5	295.18	278.603	105.95		4-25	8.6403	9.4455	91.4753		4-25	27.1442	29.6738	91.4753		16-91	0.3467	0.3159	109.75		10-12	0.195	0.305	63.9344
7-30	277.694	284.104	97.7436		10-3	7.1837	9.4588	75.9473		10-3	22.5682	29.7156	75.9473		10-11	0.3192	0.317	100.694		7-22	0.099	0.312	31.7308
9-26	297.694	284.838	104.514		7-12	5.581	9.5607	58.3744		7-12	17.5332	30.0359	58.3741		16-95	0.2895	0.3182	90.9805		7-18	0.127	0.312	40.7051
10-3	224.744	284.928	78.8772		4-13	7.4544	9.571	77.8853		4-13	23.4186	30.0683	77.8847		7-8	0.2707	0.3183	85.0456		7-20	0.125	0.316	39.557
9-29	316.312	294.506	107.404		2-3	8.5028	9.6735	87.8979		2-3	26.7124	30.3901	87.8984		16-77	0.386	0.3254	118.623		10-1	0.131	0.319	41.0658
9-38	316.055	300.114	105.311		4-23	7.5007	9.6888	77.4162		4-23	23.5642	30.4383	77.4163		9-17	0.3172	0.3262	97.241		4-2	0.232	0.326	71.1656
9-41	324.551	301.215	107.747		7-16	5.2362	9.7475	53.7184		7-16	16.4501	30.6226	53.7188		7-30	0.2516	0.3265	77.0597		10-11	0.209	0.328	63.7195
9-44	335.554	302.611	110.886		4-7	7.5	9.7774	76.7075		4-7	23.5621	30.7166	76.708		16-27	0.3369	0.3272	102.965		9-26	0.17	0.329	51.6717
4-13	288.345	303.844	94.8991		4-11	8.7748	9.86	88.9939		4-11	27.5669	30.9762	88.9938		9-26	0.2694	0.328	82.1341		4-5	0.292	0.329	88.7538
4-19	286.38	305.567	93.7209		4-27	7.4555	9.8718	75.5232		4-27	23.4222	31.0132	75.5233		16-99	0.3259	0.328	99.3598		2-3	0.235	0.33	71.2121
9-32	323.135	306.42	105.455		9-29	10.6213	10.0176	106.026		9-29	33.3678	31.4714	106.026		2-81	0.2555	0.3288	77.7068		7-16	0.093	0.34	27.3529
9-47	354.088	307.051	115.319		7-24	5.0705	10.103	50.1881		7-24	15.9294	31.7395	50.1879		2-61	0.368	0.3289	111.888		7-10	0.129	0.342	37.7193
9-35	315.579	307.56	102.607		10-12	7.9079	10.2071	77.4745		10-12	24.8434	32.0664	77.4749		7-26	0.2314	0.329	70.3343		7-32	0.148	0.345	42.8986
4-17	288.12	309.598	93.0628		4-5	10.0918	10.3608	97.4037		4-5	31.7042	32.5494	97.4033		9-23	0.2632	0.3291	79.9757		7-12	0.114	0.35	32.5714
4-11	292.939	315.228	92.9292		9-35	9.3311	10.3989	89.7316		9-35	29.3146	32.6693	89.7313		16-79	0.315	0.3293	95.6575		4-9	0.152	0.354	42.9379
4-21	297.57	316.461	94.0308		9-38	8.3224	10.7121	77.6916		9-38	26.1456	33.6531	77.6915		7-6	0.238	0.3296	72.2087		10-5	0.179	0.358	50
4-9	290.962	316.701	91.8729		9-41	9.0541	10.7233	84.4339		9-41	28.4444	33.6884	84.4338		16-81	0.342	0.3317	103.105		16-27	0.339	0.366	92.623
9-50	286.914	317.174	90.4596		9-32	9.5259	10.8062	88.1522		9-32	29.9265	33.9487	88.1521		10-3	0.3196	0.332	96.2651		7-24	0.092	0.372	24.7312
10-5	238.126	321.722	74.0161		10-5	7.3589	10.9102	67.4497		10-5	23.1186	34.2755	67.4493		9-14	0.3016	0.3332	90.5162		10-9	0.193	0.375	51.4667
4-7	287.392	323.234	88.9114		4-29	7.8664	10.9579	71.7875		4-29	24.713	34.4254	71.7871		16-75	0.3034	0.3332	91.0564		4-33	0.193	0.375	51.4667
4-23	300.375	323.93	92.7284		10-11	8.3547	10.9988	75.9601		10-11	26.2472	34.5537	75.9606		16-47	0.4438	0.3332	133.193		4-31	0.162	0.377	42.9708
10-12	252.388	324.801	77.7055		7-32	7.6147	11.2258	67.8321		7-32	23.9223	35.2668	67.8324		2-6	0.3158	0.3339	94.5792		9-29	0.28	0.388	72.1649
7-32	308.438	330.273	93.3888		4-9	7.4935	11.4112	65.6679		4-9	23.5415	35.8493	65.6679		2-8	0.3798	0.3342	113.645		7-34	0.166	0.394	42.132
16-7	368.217	335.501	109.751		10-9	8.1909	11.7343	69.8031		10-9	25.7325	36.8643	69.8033		9-20	0.2774	0.3348	82.8554		2-23	0.275	0.397	69.2695
7-34	324.934	336.293	96.6225		7-34	8.2975	11.7849	70.4079		7-34	26.0672	37.0233	70.4076		7-28	0.2432	0.3355	72.4888		16-3	0.148	0.404	36.6337
4-25	310.433	338.925	91.5936		9-44	8.8113	12.1387	72.5885		9-44	27.6815	38.1349	72.5884		16-53	0.3593	0.3355	107.094		16-25	0.334	0.404	82.6733
10-7	254.062	343.05	74.0598		10-7	8.5258	12.2633	69.5229		10-7	26.7845	38.5264	69.5225		2-5	0.3323	0.3363	98.8106		10-7	0.238	0.408	58.3333
4-31	351.13	343.151	102.325		9-47	9.0694	12.3197	73.6171		9-47	28.4923	38.7036	73.6167		9-9	0.2509	0.3365	74.5617		2-19	0.382	0.413	92.4939
10-9	272.484	344.316	79.1376		4-31	8.5229	12.3497	69.013		4-31	26.7755	38.7977	69.0131		16-55	0.3271	0.3365	97.2065		2-17	0.261	0.422	61.8483
4-27	316.708	345.817	91.5826		16-27	12.809	12.8005	100.066		16-27	40.2407	40.2139	100.067		2-55	0.2961	0.3371	87.8374		2-21	0.462	0.424	108.962
10-11	261.771	346.947	75.4499		4-33	9.6793	12.9694	74.6318		4-33	30.4085	40.7446	74.632		7-5	0.2673	0.3374	79.2235		16-23	0.236	0.425	55.5294
9-53	414.705	348.954	118.842		2-4	13.0736	13.01	100.489		2-4	41.0718	40.8721	100.489		16-57	0.3598	0.3376	106.576		2-4	0.425	0.429	99.0676
4-29	331.545	354.377	93.5573		9-50	10.5961	13.2098	80.2139		9-50	33.2887	41.4998	80.2141		4-33	0.2542	0.3381	75.1849		2-5	0.375	0.432	86.8056
2-4	315.966	362.047	87.2721		16-5	9.6221	13.3978	71.8185		16-5	30.2288	42.0903	71.8189		9-35	0.2957	0.3381	87.4593		2-27	0.395	0.447	88.3669
16-8	377.767	363.874	103.818		16-25	12.7014	13.4369	94.5263		16-25	39.9026	42.2134	94.5259		10-5	0.309	0.3391	91.1236		9-35	0.217	0.453	47.9029
9-62	441.54	371.539	118.841		16-23	10.978	13.8163	79.4569		16-23	34.4884	43.4053	79.4567		16-41	0.337	0.3392	99.3514		16-31	0.184	0.46	40
9-59	395.693	373.307	105.997		2-5	14.3714	14.1422	101.621		2-5	45.149	44.4292	101.62		16-33	0.2381	0.3395	70.1325		9-32	0.221	0.472	46.822
9-56	438.733	377.568	116.2		9-53	12.6291	14.4418	87.4482		9-53	39.6754	45.3702	87.4481		2-51	0.3306	0.3396	97.3498		16-33	0.209	0.48	43.5417
4-79	411.657	380.425	108.21		9-59	12.365	14.7062	84.0802		9-59	38.8458	46.2009	84.0802		7-32	0.2469	0.3399	72.639		2-6	0.375	0.482	77.8008
16-23	401.245	383.057	104.748		16-7	10.1104	14.7422	68.5814		16-7	31.7627	46.3139	68.5814		9-29	0.3358	0.3402	98.7066		16-21	0.246	0.496	49.5968
4-33	380.723	383.557	99.2612		2-17	13.1113	14.7455	88.9173		2-17	41.1905	46.3245	88.9173		9-11	0.2886	0.3408	84.6831		9-38	0.172	0.497	34.6076
16-25	379.715	390.872	97.1455		2-19	15.2002	14.8051	102.669		2-19	47.7528	46.5116	102.669		10-9	0.3006	0.3408	88.2042		2-29	0.191	0.502	38.0478
16-27	380.257	391.173	97.2096		2-23	13.6172	14.9339	91.1831		2-23	42.7798	46.9163	91.1832		16-45	0.3847	0.3414	112.683		16-49	0.588	0.503	116.899
4-57	439.688	391.535	112.299		9-62	12.5979	15.0642	83.6281		9-62	39.5775	47.3255	83.6283		16-73	0.3662	0.3418	107.139		9-41	0.198	0.51	38.8235
16-11	380.807	393.455	96.7852		16-21	11.1696	15.1488	73.7326		16-21	35.0904	47.5912	73.733		2-83	0.3555	0.3422	103.887		2-25	0.45	0.517	87.0406
16-12	397.199	394.293	100.737		2-21	16.9259	15.1504	111.719		2-21	53.1743	47.5963	111.719		16-37	0.2426	0.3424	70.8528		16-35	0.202	0.518	38.9961
16-19	399.72	394.855	101.232		16-31	10.2367	15.2615	67.0753		16-31	32.1594	47.9455	67.0749		2-35	0.256	0.3425	74.7445		16-37	0.211	0.525	40.1905
16-15	395.871	396.428	99.8593		9-56	12.6139	15.3739	82.0475		9-56	39.6276	48.2984	82.0474		16-25	0.3345	0.3438	97.2949		2-8	0.53	0.53	100
16-21	398.176	398.693	99.8704		2-85	21.7963	15.4327	141.235		2-85	68.4751	48.4834	141.234		16-59	0.3789	0.3448	109.89		16-51	0.718	0.531	135.217
4-59	422.461	401.921	105.111		2-89	22.938	15.4608	148.362		2-89	72.062	48.5714	148.363		2-59	0.379	0.3455	109.696		2-7	0.407	0.546	74.5421
4-81	436.18	407.296	107.091		2-91	22.4842	15.606	144.074		2-91	70.6362	49.0276	144.074		2-7	0.3212	0.3466	92.6717		16-5	0.246	0.548	44.8905
16-17	406.158	407.355	99.706		16-49	18.8319	15.6533	120.306		16-49	59.1621	49.1763	120.306		4-53	0.4005	0.3472	115.351		16-7	0.218	0.553	39.4213
2-5	432.448	420.497	102.842		2-93	21.021	15.6715	134.135		2-93	66.0395	49.2334	134.136		16-35	0.2342	0.3476	67.3763		16-41	0.408	0.553	73.7794
4-35	381.984	426.019	89.6636		16-33	11.1831	15.7224	71.1285		16-33	35.1329	49.3932	71.129		2-65	0.327	0.3499	93.4553		16-19	0.16	0.559	28.6225
16-31	447.699	435.676	102.76		4-53	15.5835	15.7812	98.7472		4-53	48.9569	49.5781	98.747		16-31	0.2287	0.3503	65.2869		16-17	0.17	0.564	30.1418
4-61	439.146	437.974	100.267		2-6	15.124	15.8501	95.419		2-6	47.5133	49.7947	95.4184		7-34	0.2554	0.3504	72.8881		16-47	0.758	0.568	133.451
4-73	438.593	449.195	97.6398		16-51	20.4733	16.0069	127.903		16-51	64.3189	50.2872	127.903		16-39	0.2826	0.3508	80.5587		16-39	0.292	0.574	50.8711
4-53	389.061	454.5	85.6019		16-19	9.0131	16.0306	56.2243		16-19	28.3154	50.3617	56.2241		9-32	0.2948	0.3527	83.5838		4-35	0.202	0.577	35.0087
4-63	466.604	459.592	101.526		4-57	17.0568	16.1465	105.638		4-57	53.5855	50.7256	105.638		16-67	0.3489	0.3528	98.8946		2-11	0.519	0.604	85.9272
16-33	469.602	463.072	101.41		16-17	9.3638	16.3659	57.2153		16-17	29.4171	51.4151	57.2149		2-11	0.3686	0.3548	103.89		16-45	0.562	0.609	92.2824
4-55	430.512	463.817	92.8194		4-81	15.6258	16.3743	95.4288		4-81	49.0899	51.4414	95.4288		9-41	0.279	0.356	78.3708		16-99	0.363	0.629	57.7107
4-65	470.693	471.452	99.8389		16-35	10.9559	16.523	66.307		16-35	34.4191	51.9086	66.3071		9-38	0.2633	0.3569	73.7742		16-95	0.294	0.631	46.5927
2-6	478.94	474.642	100.905		2-87	21.1385	16.5401	127.802		2-87	66.4084	51.9623	127.801		10-7	0.352	0.3575	98.4615		2-13	0.483	0.637	75.8242
16-35	467.743	475.342	98.4013		2-27	16.5575	16.5831	99.8456		2-27	52.0169	52.0972	99.8459		2-4	0.4138	0.3593	115.168		9-44	0.182	0.654	27.8287
16-37	455.818	486.328	93.7264		16-37	11.0561	16.653	66.391		16-37	34.7337	52.317	66.3908		4-31	0.2427	0.3599	67.4354		2-85	0.608	0.657	92.5419
2-17	516.798	487.114	106.094		4-35	9.9199	16.759	59.1915		4-35	31.1644	52.65	59.1916		4-9	0.2575	0.3603	71.4682		4-53	0.49	0.66	74.2424
16-39	465.399	491.486	94.6922		16-99	14.195	16.76	84.6957		16-99	44.595	52.6531	84.6959		16-23	0.2736	0.3607	75.8525		16-91	0.412	0.671	61.4009
16-41	457.4	497.557	91.9293		16-41	15.4145	16.8783	91.3273		16-41	48.4259	53.0246	91.3272		16-69	0.3571	0.3607	99.0019		2-67	0.666	0.677	98.3752
2-7	501.879	499.307	100.515		16-95	12.9287	16.9525	76.2643		16-95	40.6168	53.2578	76.2645		16-65	0.3412	0.3609	94.5414		16-11	0.314	0.678	46.3127
2-19	475.469	499.857	95.121		16-47	21.7546	17.0276	127.761		16-47	68.344	53.4939	127.76		2-3	0.3526	0.362	97.4033		16-8	0.219	0.679	32.2533
16-49	473.515	503.305	94.0812		16-8	10.27	17.0942	60.0789		16-8	32.2641	53.703	60.0788		16-71	0.3621	0.3679	98.4235		2-89	0.675	0.68	99.2647
2-21	486.651	508.924	95.6235		16-39	13.1539	17.2411	76.2939		16-39	41.3242	54.1646	76.2937		7-22	0.2439	0.3681	66.2592		2-91	0.647	0.681	95.0073
16-99	435.614	510.99	85.2491		2-7	16.1225	17.3068	93.157		2-7	50.6502	54.3708	93.157		16-61	0.3663	0.3682	99.484		2-9	0.53	0.686	77.2595
16-47	490.209	511.01	95.9295		2-97	21.0264	17.3777	120.996		2-97	66.0563	54.5936	120.996		7-20	0.2701	0.3711	72.7836		2-93	0.577	0.69	83.6232
16-51	458.792	511.603	89.6773		2-25	17.0335	17.4016	97.8847		2-25	53.5122	54.6688	97.8844		16-63	0.3442	0.3714	92.6764		16-87	0.494	0.699	70.6724
4-77	444.755	513.401	86.6292		2-8	17.7659	17.4213	101.978		2-8	55.8133	54.7306	101.978		4-5	0.3679	0.3736	98.4743		9-47	0.182	0.707	25.7426
2-13	488.778	518.105	94.3397		2-99	18.0613	17.491	103.261		2-99	56.7412	54.9496	103.26		2-13	0.3547	0.3745	94.713		2-57	0.593	0.733	80.9004
16-45	483.746	519.918	93.0428		16-45	18.6097	17.7524	104.829		16-45	58.4641	55.7709	104.829		7-3	0.2677	0.3757	71.2537		16-12	0.189	0.735	25.7143
2-8	467.717	521.292	89.7227		16-11	12.336	17.8096	69.266		16-11	38.7547	55.9504	69.2662		2-63	0.2865	0.376	76.1968		16-15	0.263	0.74	35.5405
2-9	483.349	524.846	92.0934		2-103	22.2542	17.891	124.388		2-103	69.9137	56.2063	124.388		7-18	0.2762	0.3761	73.4379		16-53	0.44	0.746	58.9812
2-11	486.797	528.382	92.1298		2-101	20.3785	17.9596	113.469		2-101	64.021	56.4216	113.469		2-9	0.3735	0.3785	98.679		16-55	0.387	0.76	50.9211
2-23	528.981	529.355	99.9295		2-67	22.6308	18.2616	123.926		2-67	71.0968	57.3705	123.926		16-21	0.2805	0.38	73.8158		4-57	0.52	0.764	68.0628
16-91	436.952	529.47	82.5264		4-59	17.7023	18.3293	96.5792		4-59	55.6135	57.5833	96.5792		2-2	0.3731	0.3818	97.7213		2-87	0.57	0.769	74.1222
16-95	446.657	532.755	83.8391		4-55	16.2004	18.3446	88.3115		4-55	50.8949	57.6311	88.3115		7-12	0.259	0.3826	67.6947		16-79	0.421	0.77	54.6753
16-63	481.982	533.623	90.3226		16-15	11.5127	18.5517	62.0574		16-15	36.1681	58.282	62.0571		2-47	0.3858	0.3829	100.757		2-35	0.321	0.773	41.5265
16-53	433.506	533.927	81.192		16-12	9.7709	18.6243	52.4632		16-12	30.6961	58.5099	52.4631		9-8	0.2988	0.3833	77.9546		16-83	0.469	0.774	60.5943
16-87	503.854	538.527	93.5615		2-11	17.9427	18.7493	95.698		2-11	56.3686	58.9026	95.698		7-24	0.2311	0.3865	59.793		16-77	0.586	0.774	75.7106
16-71	499.754	541.318	92.3217		16-83	17.669	19.1383	92.3227		16-83	55.509	60.1247	92.3231		2-31	0.2507	0.3866	64.8474		16-81	0.486	0.776	62.6289
16-83	522.868	544.724	95.9877		4-79	15.6816	19.1512	81.8831		4-79	49.2651	60.1654	81.8828		7-16	0.2251	0.3922	57.3942		16-75	0.39	0.798	48.8722
16-59	457.346	546.897	83.6257		2-29	11.7954	19.1874	61.4747		2-29	37.0563	60.2788	61.4748		4-35	0.2597	0.3934	66.0142		2-97	0.581	0.798	72.807
16-81	529.288	550.126	96.2122		4-73	16.3073	19.2696	84.6271		4-73	51.2308	60.5373	84.6268		9-59	0.3125	0.3939	79.3349		16-57	0.463	0.803	57.6588
16-61	474.344	555.276	85.425		16-87	17.8049	19.3263	92.1278		16-87	55.9358	60.7154	92.1279		4-55	0.3763	0.3955	95.1454		2-99	0.447	0.807	55.3903
16-73	524.437	559.595	93.7174		2-69	19.5583	19.3852	100.893		2-69	61.4441	60.9004	100.893		10-1	0.3371	0.3971	84.8905		16-71	0.515	0.808	63.7376
16-79	540.269	559.977	96.4806		2-13	17.3367	19.4024	89.3534		2-13	54.4648	60.9544	89.3534		2-1	0.4039	0.3993	101.152		16-73	0.552	0.809	68.2324
16-55	460.194	561.078	82.0197		2-57	21.339	19.5577	109.108		2-57	67.0383	61.4423	109.108		9-44	0.2626	0.4011	65.47		16-63	0.448	0.811	55.2404
2-25	506.262	562.431	90.0132		2-9	18.0552	19.8669	90.8808		2-9	56.7222	62.4136	90.8812		9-47	0.2561	0.4012	63.8335		16-61	0.5	0.817	61.1995
16-57	455.844	567.553	80.3174		16-91	15.149	19.8844	76.1854		16-91	47.5918	62.4686	76.1852		16-17	0.2305	0.4018	57.3668		9-50	0.307	0.824	37.2573
16-77	500.757	568.233	88.1254		4-61	18.1571	19.9663	90.9387		4-61	57.0422	62.7258	90.939		4-81	0.3582	0.402	89.1045		16-65	0.473	0.834	56.7146
2-27	544.507	568.831	95.7238		4-63	18.663	20.0416	93.1213		4-63	58.6317	62.9627	93.1213		7-1	0.334	0.4034	82.7962		16-67	0.491	0.835	58.8024
16-65	517.848	571.921	90.5455		16-53	15.5767	20.051	77.6854		16-53	48.9357	62.9921	77.6855		9-5	0.2903	0.405	71.679		16-69	0.519	0.837	62.0072
16-67	514.102	573.992	89.566		16-81	18.1011	20.2469	89.4018		2-81	49.4663	65.9193	75.0407		9-62	0.2853	0.4055	70.3576		2-101	0.551	0.842	65.4394
16-69	518.678	577.149	89.869		2-81	15.7456	20.9828	75.0405		16-55	47.2953	66.3678	71.2624		16-19	0.2255	0.406	55.5419		2-103	0.611	0.847	72.137
16-75	539.076	577.534	93.341		16-55	15.0546	21.1258	71.2617		4-77	49.3338	66.5957	74.0796		9-56	0.2875	0.4072	70.6041		16-59	0.516	0.873	59.1065
2-69	611.582	626.304	97.6493		16-73	19.207	21.1773	90.6962		16-81	56.8664	67.3243	84.4664		7-10	0.2758	0.4086	67.4988		2-51	0.502	0.881	56.9807
2-83	609.65	630.258	96.7302		4-77	15.7035	21.1981	74.0798		2-83	68.0878	67.7627	100.48		4-57	0.3879	0.4124	94.0592		2-69	0.491	0.892	55.0448
2-47	590.806	631.795	93.5123		2-83	21.673	21.5695	100.48		16-77	60.7254	68.0819	89.1946		4-2	0.3909	0.4127	94.7177		2-31	0.283	0.894	31.6555
2-81	616.159	638.213	96.5444		4-65	17.8083	21.9431	81.1567		4-65	55.9465	68.9364	81.1567		4-77	0.3531	0.4129	85.5171		9-53	0.302	0.901	33.5183
2-57	603.25	641.818	93.9909		16-77	19.3295	22.488	85.9547		2-61	65.8769	70.8457	92.9864		9-53	0.3045	0.4139	73.5685		9-59	0.303	0.909	33.3333
2-89	612.04	644.612	94.9471		2-61	20.9693	22.5509	92.9865		16-73	60.3405	71.5306	84.3562		9-50	0.3693	0.4165	88.6675		4-55	0.479	0.912	52.5219
2-87	615.824	650.785	94.6278		2-51	19.3245	22.7776	84.8399		2-51	60.7098	71.558	84.84		4-73	0.3718	0.429	86.6667		2-55	0.384	0.928	41.3793
2-85	613.464	651.439	94.1706		16-79	17.016	22.9127	74.2645		16-79	53.4572	71.9823	74.2644		4-63	0.4	0.4361	91.7221		9-62	0.282	0.93	30.3226
2-67	603.736	655.614	92.0871		16-71	18.0938	22.9162	78.9564		16-63	52.1167	72.2609	72.123		4-1	0.3496	0.4381	79.7991		2-47	0.69	0.933	73.955
2-29	572.161	657.582	87.0098		2-35	15.9653	23.0229	69.3453		2-35	50.1565	72.3286	69.3453		16-7	0.2746	0.4394	62.4943		9-56	0.285	0.939	30.3514
2-91	613.247	667.367	91.8906		16-69	18.5208	23.2046	79.8152		16-71	56.8433	72.5685	78.3305		16-9	0.3231	0.4411	73.2487		4-61	0.59	0.94	62.766
2-101	592.111	668.71	88.5452		2-65	20.125	23.4926	85.6653		2-65	63.2245	73.8042	85.6652		16-11	0.3239	0.4526	71.5643		4-81	0.44	0.957	45.977
2-103	637.089	669.073	95.2197		16-75	16.3549	23.4945	69.6116		16-75	51.3803	73.8108	69.6108		4-61	0.4135	0.4559	90.6997		4-63	0.586	0.959	61.1053
2-93	601.033	669.648	89.7535		2-55	16.5187	23.6308	69.9033		2-55	51.8949	74.2385	69.9029		4-59	0.419	0.456	91.886		4-59	0.583	0.973	59.9178
2-51	584.566	670.751	87.151		16-63	16.5893	23.8183	69.6494		16-65	55.5013	75.5114	73.5006		9-4	0.3114	0.4592	67.8136		4-77	0.435	0.982	44.2974
2-65	615.355	671.432	91.6481		2-47	22.7904	24.1901	94.2137		16-67	56.3488	75.5817	74.5535		4-65	0.3783	0.4654	81.2849		4-73	0.476	0.983	48.4232
2-97	597.786	671.929	88.9657		16-59	17.3285	24.3267	71.2324		2-47	71.5981	75.9953	94.2139		16-15	0.2908	0.468	62.1368		4-79	0.469	1.006	46.6203
2-35	623.557	672.129	92.7735		16-67	17.9364	24.5091	73.1826		16-59	54.439	76.4246	71.2323		16-8	0.2719	0.4698	57.8757		4-65	0.529	1.08	48.9815
2-99	573.303	673.49	85.1241		16-65	17.6666	24.6698	71.6123		16-69	58.185	76.6161	75.9436		16-12	0.246	0.4723	52.0855		2-61	0.606	1.103	54.9411
2-31	572.19	676.077	84.6339		16-57	16.399	24.8367	66.0273		16-57	51.519	78.0269	66.0272		16-5	0.326	0.4809	67.7896		2-59	0.654	1.112	58.8129
2-63	606.596	680.774	89.1039		2-59	21.9618	24.9142	88.1497		2-59	68.9952	78.2703	88.1499		4-79	0.3809	0.5034	75.6655		2-81	0.316	1.13	27.9646
2-61	569.766	685.581	83.1069		16-61	17.3737	25.5726	67.9387		16-61	54.5812	78.9227	69.1578		16-3	0.3125	0.5208	60.0038		2-83	0.605	1.164	51.9759
2-55	557.958	700.933	79.6022		2-63	17.3806	25.5996	67.894		2-63	54.6029	80.4235	67.8942		16-1	0.3931	0.5393	72.8908		2-63	0.391	1.183	33.0516
2-59	579.43	721.172	80.3456		2-31	14.3465	26.138	54.8875		2-31	45.0709	82.1149	54.8876		9-1	0.3059	0.5623	54.4016		2-65	0.517	1.188	43.5185
AVE			95.0089					83.6625					83.6279					90.4485					57.7837
